# Supplementary material for: Microcystins and Microcystis aeruginosa PCC7806 extracts modulate steroidogenesis differentially in the human H295R adrenal model
Source: PLoS One. 2020 Dec 15;15(12):e0244000. doi: 10.1371/journal.pone.0244000 (PMC7737990; doi:10.1371/journal.pone.0244000)
Supplement: S1 Table — (XLSX) [file pone.0244000.s002.xlsx]

## Sheet: Exp1 Analysis
Cell Viability Assay - Resazurin, Alamar Blue, CellTiter-Blue
ASSAY PRINCIPLE
For many years, the indicator dye resazurin, also known as Alamar Blue, has been used to used to assess mammalian cell viability. Viable cells are able to convert non-fluorescent, blue resazurin to its pink fluorescent product, resorufin. Nonviable cells are unable to reduce resazurin and thus do not display a fluorescent signal. There is a direct correlation between the reduction of resazurin in…
Several commercial kits based on this reagent are available, including Promega's CellTiter-Blue assay.
PROTOCOL INFORMATION
This protocol is designed to facilitate resazurin-based cell viability assay data collection using the fluorescence method. Wavelength settings have been optimized for Molecular Devices' microplate readers using the CellTiter-Blue assay from Promega. For other reagent sources and assay conditions, further wavelength optimization may improve results somewhat. Template groups for a general cell via…
REFERENCE
O'Brien, J., et al., Investigation of the Alamar Blue (resazurin) fluorescent dye for the assessment of mammalian cell cytotoxicity. Eur. J. Biochem. 267, 5421-6, (2000)
-----------------------------------------------------------------------------------------------------
READER SUITABILITY:
All SpectraMax readers with Fluorescence Read Mode
											The three experimental 24-well plates have been tested for viability in a single 96-well plate.
PROTOCOL REVISION HISTORY:
v 1.1 April 2011 (Imported CellTiter-Blue protocol from SMP 5.4.2)
10/17/11 - v1.2 Revised protocol name and Intro to include resazurin and Alamar Blue reagent names (CLO)
~End
Plate:		Fluorescence readout													Legend														1	8	555
		1	2	3	4	5	6	7	8	9	10	11	12
	A	110903232	110891920	104425312	110929080	112208576	109467096	114485576	109547152	108149856	145423376	105530480	105955632		MC	MC	MC	SC	SC	SC	MC	MC	MC	SC	SC	SC
	B	106377784	105198032	108666568	82272864	106610968	101778896	108121968	98375568	105287336	107339104	104362568	105622744		PC	PC	PC	Z8	Z8	Z8	PC	PC	PC	MC-LR 1	MC-LR 1	MC-LR 1
	C	107490800	106376984	107570488	108088520	101875784	107856704	111086360	104108088	102014960	104324128	103831744	97424432		PCC low	PCC low	PCC low	PCC high	PCC high	PCC high	MC-LR 5	MC-LR 5	MC-LR 5	MC-LR 100	MC-LR 100	MC-LR 100
	D	104821856	102730856	73843520	104669128	103407712	109349024	105504400	103361328	102616344	106346416	119743296	105738056		PCCmut low	PCCmut low	PCCmut low	PCCmut high	PCCmut high	PCCmut high	MC-LR 500	MC-LR 500	MC-LR 500	MC-LR 1000	MC-LR 1000	MC-LR 1000
	E	109829472	100283256	107879824	114159600	112854232	103767328	6173	4350	6217	4352	6840	5597		MC	MC	MC	SC	SC	SC	EMPTY	EMPTY	EMPTY	EMPTY	EMPTY	EMPTY
	F	104130544	100742768	95589368	106249760	102532008	86207328	7152	4664	4664	3109	6529	5905		PC	PC	PC	Mix 1	Mix 1	Mix 1	EMPTY	EMPTY	EMPTY	EMPTY	EMPTY	EMPTY
	G	105913160	95476576	90881056	96231608	93577848	91187504	4939	5905	5285	5908	6530	6841		Mix 5	Mix 5	Mix 5	Mix 100	Mix 100	Mix 100	EMPTY	EMPTY	EMPTY	EMPTY	EMPTY	EMPTY
	H	22079	13683	16171	5200360	5172936	5323045	6530	6219	6841	4976	5908	5906		EMPTY	EMPTY	EMPTY	EMPTY	EMPTY	EMPTY	EMPTY	EMPTY	EMPTY	EMPTY	EMPTY	EMPTY
~End
Group: Samples															MC = medium control						Plate 1
Sample	Wells	Sample#	Values	mean	SD										SC = solvent control						Plate 2
1	A1	1	111000000	111000000	3740000	MC plate 1									PC = positive control						Plate 3
	A2		111000000												Z8 = Z8 cyanobacterial medium
	A3		104000000												MC-LR = microcystin-LR (1, 5, 100,500, 1000 ng/mL)
2	A4	2	111000000	111000000	1370000	SC plate 1									Mix = 9MCs + NOD-R (1, 5, 100 ng/mL)
	A5		112000000
	A6		109000000
3	A7	3	114000000	110000000	3330000	MC plate 2
	A8		110000000
	A9		108000000
4	A10	4	145000000	106000000	22900000	SC plate 2
	A11		106000000
	A12		106000000
5	B1	5	106000000	106000000	1760000	PC plate 1
	B2		105000000
	B3		109000000
6	B4	6	82300000	102000000	12900000	Z8 plate 1
	B5		107000000
	B6		102000000
7	B7	7	108000000	105000000	5010000	PC plate 2
	B8		98400000
	B9		105000000
8	B10	8	107000000	106000000	1490000	MCLR1 plate 2
	B11		104000000
	B12		106000000
9	C1	9	107000000	107000000	667000	PCC low plate 1
	C2		106000000
	C3		108000000
10	C4	10	108000000	108000000	3520000	PCC high plate 1
	C5		102000000
	C6		108000000
11	C7	11	111000000	104000000	4750000	MCLR5 plate 2
	C8		104000000
	C9		102000000
12	C10	12	104000000	104000000	3850000	MCLR 100 plate 2
	C11		104000000
	C12		97400000
13	D1	13	105000000	103000000	17300000	PCC mut low plate 1
	D2		103000000
	D3		73800000
14	D4	14	105000000	105000000	3130000	PCC mut high plate 1
	D5		103000000
	D6		109000000
15	D7	15	106000000	103000000	1500000	MCLR500 plate 2
	D8		103000000
	D9		103000000
16	D10	16	106000000	106000000	7920000	MCLR 1000 plate 2
	D11		120000000
	D12		106000000
17	E1	17	110000000	108000000	5040000	MC plate 3
	E2		100000000
	E3		108000000
18	E4	18	114000000	113000000	5660000	SC plate 3
	E5		113000000
	E6		104000000
19	E7	19	6170	6170	1070
	E8		4350
	E9		6220
20	E10	20	4350	5600	1240
	E11		6840
	E12		5600
21	F1	21	104000000	101000000	4300000	PC plate 3
	F2		101000000
	F3		95600000
22	F4	22	106000000	103000000	10700000	Mix 1 plate 3
	F5		103000000
	F6		86200000
23	F7	23	7150	4660	1440
	F8		4660
	F9		4660
24	F10	24	3110	5910	1820
	F11		6530
	F12		5910
25	G1	25	106000000	95500000	7700000	Mix 5 plate 3
	G2		95500000
	G3		90900000
26	G4	26	96200000	93600000	2520000	Mix 100 plate 3
	G5		93600000
	G6		91200000
27	G7	27	4940	5290	489
	G8		5910
	G9		5290
28	G10	28	5910	6530	475
	G11		6530
	G12		6840
29	H1	29	22100	16200	4310
	H2		13700
	H3		16200
30	H4	30	5200000	5200000	79900
	H5		5170000
	H6		5320000
31	H7	31	6530	6530	311
	H8		6220
	H9		6840
32	H10	32	4980	5910	538
	H11		5910
	H12		5910

## Sheet: Exp2
		Fluorescence readout													Legend
		1	2	3	4	5	6	7	8	9	10	11	12
		113055256	113081696	114009176	112223600	112146152	114386192	116069776	111671168	108514768	113273416	108485416	113012776		MC	MC	MC	SC	SC	SC	MC	MC	MC	SC	SC	SC
		112512576	112472824	109330112	112920680	115940208	115456592	115080808	111679696	113099648	112438288	112878816	113649896		PC	PC	PC	Z8	Z8	Z8	PC	PC	PC	MC-LR 1	MC-LR 1	MC-LR 1
		113605864	108820216	108098672	101581896	109665672	114221184	113670736	113972288	109883184	110098624	112893496	112196768		PCC low	PCC low	PCC low	PCC high	PCC high	PCC high	MC-LR 5	MC-LR 5	MC-LR 5	MC-LR 100	MC-LR 100	MC-LR 100
		109534776	112392528	112557776	110497080	113812904	115426328	114424832	113249112	112408152	118293856	112360112	108759640		PCCmut low	PCCmut low	PCCmut low	PCCmut high	PCCmut high	PCCmut high	MC-LR 500	MC-LR 500	MC-LR 500	MC-LR 1000	MC-LR 1000	MC-LR 1000
		110975008	110701592	107273752	109215920	109845280	113078616	6530	7195	4694	4695	8138	6574		MC	MC	MC	SC	SC	SC	EMPTY	EMPTY	EMPTY	EMPTY	EMPTY	EMPTY
		111403688	110626176	105545728	111380744	112181928	107285608	6886	4069	7199	6260	7199	7823		PC	PC	PC	Mix 1	Mix 1	Mix 1	EMPTY	EMPTY	EMPTY	EMPTY	EMPTY	EMPTY
		102542128	111908064	113022144	108930544	111024704	110285456	5597	6882	4381	8763	4695	10954		Mix 5	Mix 5	Mix 5	Mix 100	Mix 100	Mix 100	EMPTY	EMPTY	EMPTY	EMPTY	EMPTY	EMPTY
		17840	21281	21282	5680506	5876209	5775966	5634	5633	6260	6573	6885	6883		EMPTY	EMPTY	EMPTY	EMPTY	EMPTY	EMPTY	EMPTY	EMPTY	EMPTY	EMPTY	EMPTY	EMPTY
Group: Samples															MC = medium control						Plate 1
Sample	Wells	Sample#	Values	mean	SD										SC = solvent control						Plate 2
1	A1	1	113000000	113000000	543000	MC plate 1									PC = positive control						Plate 3
	A2		113000000												Z8 = Z8 cyanobacterial medium
	A3		114000000												MC-LR = microcystin-LR (1, 5, 100,500, 1000 ng/mL)
2	A4	2	112000000	112000000	1270000	SC plate 1									Mix = 9MCs + NOD-R (1, 5, 100 ng/mL)
	A5		112000000
	A6		114000000
3	A7	3	116000000	112000000	3790000	MC plate 2
	A8		112000000
	A9		109000000
4	A10	4	113000000	113000000	2690000	SC plate 2
	A11		108000000
	A12		113000000
5	B1	5	113000000	112000000	1830000	PC plate 1
	B2		112000000
	B3		109000000
6	B4	6	113000000	115000000	1620000	Z8 plate 1
	B5		116000000
	B6		115000000
7	B7	7	115000000	113000000	1710000	PC plate 2
	B8		112000000
	B9		113000000
8	B10	8	112000000	113000000	613000	MCLR1 plate 2
	B11		113000000
	B12		114000000
9	C1	9	114000000	109000000	2990000	PCC low plate 1
	C2		109000000
	C3		108000000
10	C4	10	102000000	110000000	6400000	PCC high plate 1
	C5		110000000
	C6		114000000
11	C7	11	114000000	114000000	2280000	MCLR5 plate 2
	C8		114000000
	C9		110000000
12	C10	12	110000000	112000000	1450000	MCLR 100 plate 2
	C11		113000000
	C12		112000000
13	D1	13	110000000	112000000	1700000	PCC mut low plate 1
	D2		112000000
	D3		113000000
14	D4	14	110000000	114000000	2510000	PCC mut high plate 1
	D5		114000000
	D6		115000000
15	D7	15	114000000	113000000	1010000	MCLR500 plate 2
	D8		113000000
	D9		112000000
16	D10	16	118000000	112000000	4810000	MCLR 1000 plate 2
	D11		112000000
	D12		109000000
17	E1	17	111000000	111000000	2060000	MC plate 3
	E2		111000000
	E3		107000000
18	E4	18	109000000	110000000	2070000	SC plate 3
	E5		110000000
	E6		113000000
19	E7	19	6530	6530	1300
	E8		7200
	E9		4690
20	E10	20	4700	6570	1720
	E11		8140
	E12		6570
21	F1	21	111000000	111000000	3180000	PC plate 3
	F2		111000000
	F3		106000000
22	F4	22	111000000	111000000	2630000	Mix 1 plate 3
	F5		112000000
	F6		107000000
23	F7	23	6890	6890	1720
	F8		4070
	F9		7200
24	F10	24	6260	7200	787
	F11		7200
	F12		7820
25	G1	25	103000000	112000000	5760000	Mix 5 plate 3
	G2		112000000
	G3		113000000
26	G4	26	109000000	110000000	1060000	Mix 100 plate 3
	G5		111000000
	G6		110000000
27	G7	27	5600	5600	1250
	G8		6880
	G9		4380
28	G10	28	8760	8760	3180
	G11		4700
	G12		11000
29	H1	29	17800	21300	1990
	H2		21300
	H3		21300
30	H4	30	5680000	5780000	97900
	H5		5880000
	H6		5780000
31	H7	31	5630	5630	362
	H8		5630
	H9		6260
32	H10	32	6570	6880	180
	H11		6890
	H12		6880

## Sheet: Exp3
		Fluorescence readout													Legend
		1	2	3	4	5	6	7	8	9	10	11	12
		104757784	107476616	107668424	105179176	112181360	110721400	114447936	109173896	115122616	107810584	101022552	103406160		MC	MC	MC	SC	SC	SC	MC	MC	MC	SC	SC	SC
		103635536	104972480	105577128	101776832	108496704	103817440	101275472	104134064	103980496	103725912	103087120	102364136		PC	PC	PC	Z8	Z8	Z8	PC	PC	PC	MC-LR 1	MC-LR 1	MC-LR 1
		104493672	102230272	98361184	104833264	101745688	104240232	107313120	104276520	103441480	99524976	101608624	100995472		PCC low	PCC low	PCC low	PCC high	PCC high	PCC high	MC-LR 5	MC-LR 5	MC-LR 5	MC-LR 100	MC-LR 100	MC-LR 100
		101025584	105203056	105877128	104624496	102811352	104335728	104416744	102396312	100004136	103297112	102976216	100248760		PCCmut low	PCCmut low	PCCmut low	PCCmut high	PCCmut high	PCCmut high	MC-LR 500	MC-LR 500	MC-LR 500	MC-LR 1000	MC-LR 1000	MC-LR 1000
		109633912	121394280	109557192	109076056	111829392	107521984	4319	5590	4660	2796	7146	6525		MC	MC	MC	SC	SC	SC	EMPTY	EMPTY	EMPTY	EMPTY	EMPTY	EMPTY
		110636888	109988688	111699384	108939504	108186696	108043896	4350	4661	7147	7147	7147	4349		PC	PC	PC	Mix 1	Mix 1	Mix 1	EMPTY	EMPTY	EMPTY	EMPTY	EMPTY	EMPTY
		107524048	104657696	103853672	104528920	4937	10248	6525	8390	5282	5593	5593	5904		Mix 5	Mix 5	Mix 5	Mix 100	Mix 100	Mix 100	EMPTY	EMPTY	EMPTY	EMPTY	EMPTY	EMPTY
		13983	19887	15226	5443870	5399136	5433594	4039	6215	5594	4351	5593	6212		EMPTY	EMPTY	EMPTY	EMPTY	EMPTY	EMPTY	EMPTY	EMPTY	EMPTY	EMPTY	EMPTY	EMPTY
Group: Samples															MC = medium control						Plate 1
Sample	Wells	Sample#	Values	mean	SD										SC = solvent control						Plate 2
1	A1	1	105000000	107000000	1630000	MC plate 1									PC = positive control						Plate 3
	A2		107000000												Z8 = Z8 cyanobacterial medium
	A3		108000000												MC-LR = microcystin-LR (1, 5, 100,500, 1000 ng/mL)
2	A4	2	105000000	111000000	3690000	SC plate 1									Mix = 9MCs + NOD-R (1, 5, 100 ng/mL)
	A5		112000000
	A6		111000000
3	A7	3	114000000	114000000	3260000	MC plate 2
	A8		109000000
	A9		115000000
4	A10	4	108000000	103000000	3440000	SC plate 2
	A11		101000000
	A12		103000000
5	B1	5	104000000	105000000	994000	PC plate 1
	B2		105000000
	B3		106000000
6	B4	6	102000000	104000000	3450000	Z8 plate 1
	B5		108000000
	B6		104000000
7	B7	7	101000000	104000000	1610000	PC plate 2
	B8		104000000
	B9		104000000
8	B10	8	104000000	103000000	681000	MCLR1 plate 2
	B11		103000000
	B12		102000000
9	C1	9	104000000	102000000	3100000	PCC low plate 1
	C2		102000000
	C3		98400000
10	C4	10	105000000	104000000	1640000	PCC high plate 1
	C5		102000000
	C6		104000000
11	C7	11	107000000	104000000	2040000	MCLR5 plate 2
	C8		104000000
	C9		103000000
12	C10	12	99500000	101000000	1070000	MCLR 100 plate 2
	C11		102000000
	C12		101000000
13	D1	13	101000000	105000000	2630000	PCC mut low plate 1
	D2		105000000
	D3		106000000
14	D4	14	105000000	104000000	974000	PCC mut high plate 1
	D5		103000000
	D6		104000000
15	D7	15	104000000	102000000	2210000	MCLR500 plate 2
	D8		102000000
	D9		100000000
16	D10	16	103000000	103000000	1680000	MCLR 1000 plate 2
	D11		103000000
	D12		100000000
17	E1	17	110000000	110000000	6810000	MC plate 3
	E2		121000000
	E3		110000000
18	E4	18	109000000	109000000	2180000	SC plate 3
	E5		112000000
	E6		108000000
19	E7	19	4320	4660	658
	E8		5590
	E9		4660
20	E10	20	2800	6530	2350
	E11		7150
	E12		6530
21	F1	21	111000000	111000000	864000	PC plate 3
	F2		110000000
	F3		112000000
22	F4	22	109000000	108000000	481000	Mix 1 plate 3
	F5		108000000
	F6		108000000
23	F7	23	4350	4660	1530
	F8		4660
	F9		7150
24	F10	24	7150	7150	1620
	F11		7150
	F12		4350
25	G1	25	108000000	105000000	1930000	Mix 5 plate 3
	G2		105000000
	G3		104000000
26	G4	26	105000000	10200	60300000	Mix 100 plate 3
	G5		4940
	G6		10200
27	G7	27	6530	6530	1560
	G8		8390
	G9		5280
28	G10	28	5590	5590	180
	G11		5590
	G12		5900
29	H1	29	14000	15200	3110
	H2		19900
	H3		15200
30	H4	30	5440000	5430000	23400
	H5		5400000
	H6		5430000
31	H7	31	4040	5590	1120
	H8		6220
	H9		5590
32	H10	32	4350	5590	948
	H11		5590
	H12		6210
