# Supplementary material for: Microcystins and Microcystis aeruginosa PCC7806 extracts modulate steroidogenesis differentially in the human H295R adrenal model
Source: PLoS One. 2020 Dec 15;15(12):e0244000. doi: 10.1371/journal.pone.0244000 (PMC7737990; doi:10.1371/journal.pone.0244000)
Supplement: S2 Table — (XLSX) [file pone.0244000.s003.xlsx]

## Sheet: Ark1
Primary ID	Class ID	11-deoxy-corticosterone (ng/mL)	11-deoxy-cortisol (ng/mL)	17-OH-pregnenolone (ng/mL)	17-OH-progesterone (ng/mL)	androstenedione (ng/mL)	cortisol (ng/mL)	cortisone (ng/mL)	dehydroepiandrosterone (DHEA) (ng/mL)	estrone (ng/mL)	estradiol (ng/mL)	pregnenolone (ng/mL)	progesterone (ng/mL)	testosterone (ng/mL)
Medium control_Expt1_1	MC	190.391	0.656782	42.6119	7.75161	65.8974	1.93843	3.49724	23.239	0.135359	0.10569	2.97519	0.223802	2.46522
Medium control_Expt1_2	MC	188.538	0.644891	34.0082	6.20944	66.9948	2.05697	3.48856	18.7832	0.131347	0.0999321	3.8448	0.090075	2.29339
Medium control_Expt1_3	MC	192.845	0.620007	33.7138	5.9987	67.2154	1.96893	3.48868	19.5276	0.147124	0.113593	3.90741	0.078588	2.23865
Medium control_Expt1_4	MC	220.459	0.633193	30.0257	4.25528	78.6238	2.15201	3.51995	19.6425	0.157562	0.124909	3.93855	0.0539099	2.79606
Medium control_Expt1_5	MC	232.689	0.732766	29.96	5.06386	81.4084	2.41491	3.53571	20.9429	0.186561	0.14189	4.0528	0.0536939	2.98453
Medium control_Expt1_6	MC	215.828	0.620124	31.5947	4.49385	77.4433	1.9812	3.43057	21.9829	0.1809	0.12703	4.79083	0.104341	2.76531
Medium control_Expt1_7	MC	215.943	0.567343	43.2832	6.20893	78.9294	2.30178	4.06121	27.6657	0.165081	0.112441	5.37925	0.0764283	2.55682
Medium control_Expt1_8	MC	218.88	0.522172	48.4671	6.80225	76.2889	2.54342	4.09641	31.8807	0.164669	0.109345	5.2088	0.0772492	2.61735
Medium control_Expt1_9	MC	223.359	0.568009	42.5193	6.11485	77.6119	1.81104	3.94402	27.2553	0.0943627	0.0830016	7.14109	0.14244	2.60507
Medium control_Expt2_1	MC	226.907	1.03281	54.4918	10.5488	105.644	3.67154	5.38077	33.8483	0.209986	6.55364	4.87933	0.123683	2.90901
Medium control_Expt2_2	MC	221.193	0.939343	53.9588	9.77564	101.75	1.70691	2.81859	31.3349	0.227429	7.11653	5.29842	0.129893	2.62307
Medium control_Expt2_3	MC	229.911	0.971693	63.4553	10.8044	101.922	2.17912	2.61947	31.7678	0.223238	7.35492	5.4759	0.137962	2.86983
Medium control_Expt2_4	MC	235.694	1.29999	44.1914	11.4092	108.721	2.30046	2.34885	24.7611	0.233588	7.11033	5.2938	0.12537	3.0378
Medium control_Expt2_5	MC	275.285	1.20756	44.7123	8.98241	106.399	2.41652	2.5494	25.9515	0.237902	8.48615	6.31813	0.157908	3.05195
Medium control_Expt2_6	MC	243.749	1.02264	52.0468	9.60543	104	2.16747	2.41154	27.2309	0.194698	5.81389	4.32857	0.163026	3.16624
Medium control_Expt3_1	MC	data not available	0.578437	27.4345	6.51094	81.9722	80.4072	114.239	10.9227	0.136338	0.00983984	3.79916	0.0902801	2.63824
Medium control_Expt3_2	MC	data not available	0.567341	32.1591	6.75077	75.7999	49.068	72.8459	12.3503	0.140461	0.0189167	3.96316	0.0533755	2.70279
Medium control_Expt3_3	MC	data not available	0.610346	37.7024	8.26697	84.9416	83.3354	118.35	15.1636	0.12517	0.0420783	4.33608	0.0712166	2.87317
Medium control_Expt3_4	MC	data not available	0.716174	37.6868	6.28362	93.7575	144.549	13.7829	18.643	0.216982	0.125644	4.72731	0.0598881	2.95686
Medium control_Expt3_5	MC	data not available	0.754158	44.7172	7.07868	94.9356	22.4744	6.49624	21.0855	0.18012	0.0270441	5.24203	0.0792095	2.98936
Medium control_Expt3_6	MC	data not available	0.682927	33.7199	5.7275	101.393	34.3963	7.96693	16.8458	0.193034	0.221815	4.33097	0.0786569	2.88482
Medium control_Expt3_7	MC	data not available	0.558314	29.367	5.70526	92.662	117.189	9.71717	13.6696	0.12922	0.0886608	3.89696	0.0613502	2.81869
Medium control_Expt3_8	MC	data not available	0.628266	29.162	5.55331	93.6741	35.0994	4.16263	13.6686	0.162775	0.0607488	4.33609	0.0551679	2.89407
Medium control_Expt3_9	MC	data not available	0.621765	32.8462	6.44904	98.2981	69.3454	24.0186	15.9298	0.127182	0.0129044	4.34387	0.058057	2.82315
Solvent control_Expt1_1	SC	197.687	0.747091	42.6685	7.6168	72.9153	2.07669	2.77795	21.9501	0.16262	0.117131	6.25797	0.134416	2.78246
Solvent control_Expt1_2	SC	212.42	0.766951	40.4998	7.85511	74.0865	1.86826	3.45211	22.1452	0.168837	0.127435	4.75348	0.105244	2.7678
Solvent control_Expt1_3	SC	246.237	0.814074	43.6448	8.07946	80.0509	1.94223	3.42851	22.0406	0.200131	0.138411	4.89116	0.119925	3.05907
Solvent control_Expt1_4	SC	228.189	0.816554	36.2009	11.5959	71.9296	1.65262	2.60584	6.5066	0.121517	0.0914239	4.13546	0.20557	3.35873
Solvent control_Expt1_5	SC	241.548	0.762823	40.2859	7.14534	77.8898	1.84426	3.33828	22.4031	0.183454	0.129532	3.61013	0.0984984	3.09147
Solvent control_Expt1_6	SC	260.163	0.903645	33.7026	6.4603	86.792	2.01965	3.25422	18.8608	0.192087	0.136129	6.92359	0.143939	3.36941
Solvent control_Expt1_7	SC	237.401	0.658306	47.5891	6.77029	84.8319	2.32337	3.31825	23.1507	0.136044	0.123739	6.9786	0.121333	3.05164
Solvent control_Expt1_8	SC	291.943	0.804366	43.3281	6.91848	87.7965	2.18727	3.17376	24.8348	0.113153	0.113799	7.72121	0.131788	3.2553
Solvent control_Expt1_9	SC	291.613	0.824634	50.8974	6.75389	92.0922	2.36037	4.21504	24.4288	0.126315	0.113965	7.98301	0.152035	3.48141
Solvent control_Expt2_1	SC	266.786	1.53122	67.7215	12.8176	117.135	1.94048	2.4659	26.614	0.230492	11.417	8.50023	0.18243	3.54367
Solvent control_Expt2_2	SC	271.546	1.78036	51.2138	10.7897	124.205	2.28087	2.26872	25.2808	0.245336	9.60829	7.15359	0.19052	3.57902
Solvent control_Expt2_3	SC	264.674	1.68086	50.8099	10.2623	119.952	2.23316	2.21598	24.2074	0.239077	9.12054	6.79044	0.179434	3.30803
Solvent control_Expt2_4	SC	285.877	1.56248	52.6303	10.6903	125.175	2.23189	2.50393	26.2373	0.228179	11.0862	8.25393	0.200022	3.44151
Solvent control_Expt2_5	SC	262.411	1.89755	53.039	12.2544	135.575	2.43823	2.36685	25.9074	0.250788	10.4027	7.74501	0.198014	4.27577
Solvent control_Expt2_6	SC	271.139	1.82066	52.4889	12.3642	147.177	2.16657	2.33411	26.938	0.251325	9.55057	7.11061	0.176465	4.12964
Solvent control_Expt2_7	SC	233.568	1.64909	65.1511	16.2141	105.871	2.18193	2.03146	25.9373	0.321936	6.46367	4.81235	0.487307	3.35549
Solvent control_Expt2_8	SC	228.492	1.44892	58.7928	13.4284	112.335	2.15823	2.08235	22.9517	0.276555	6.56031	4.88429	0.769116	3.52752
Solvent control_Expt2_9	SC	239.315	1.6248	64.6181	14.8462	110.715	2.27243	2.23393	23.7961	0.266121	7.32149	5.45101	0.894181	3.71552
Solvent control_Expt3_1	SC	data not available	0.717978	39.1692	8.47206	88.9667	163.658	220.06	14.3021	0.156986	0.0190885	4.74113	0.0819967	3.32933
Solvent control_Expt3_2	SC	data not available	1.01103	37.2104	8.86901	100.536	76.3118	86.775	14.8414	0.17057	0.232244	4.94264	0.0845931	3.26872
Solvent control_Expt3_3	SC	data not available	0.98829	42.204	9.83048	111.6	113.541	111.913	16.5533	0.246482	0.246839	4.85971	0.106518	3.31193
Solvent control_Expt3_4	SC	data not available	0.89922	33.9782	5.9509	99.4857	71.5586	9.98436	15.9372	0.22967	0.00522779	4.98772	0.0634438	3.49811
Solvent control_Expt3_5	SC	data not available	0.956907	28.4354	5.27122	105.295	63.401	4.80135	12.4981	0.228738	0.184068	5.0178	0.102909	3.57913
Solvent control_Expt3_6	SC	data not available	0.92262	34.0739	6.15169	102.047	53.8645	8.65782	15.3884	0.204712	0.215336	4.58462	0.121723	3.57982
Solvent control_Expt3_7	SC	data not available	0.792777	36.1366	8.76184	102.344	42.5348	12.5473	16.4267	0.174439	0.143202	4.64281	0.0701692	3.28324
Solvent control_Expt3_8	SC	data not available	0.802684	35.5415	8.8379	105.909	37.9482	15.0822	16.1874	0.181737	0.103905	4.76565	0.0719753	3.27099
Solvent control_Expt3_9	SC	data not available	0.874572	33.5429	7.66614	105.075	125.969	12.0097	15.8174	0.188972	0.0281648	4.86278	0.05822	3.50142
Positive control_Expt1_1	PC	984.578	37.5396	106.451	32.4284	248.881	13.3142	2.28345	51.9749	7.90182	5.80091	14.0883	0.905276	10.0497
Positive control_Expt1_2	PC	1085.69	40.3973	115.286	33.3734	274.063	16.5364	2.81747	54.0659	8.67116	5.70725	20.2326	1.7229	10.888
Positive control_Expt1_3	PC	1153.88	40.5731	123.256	33.8707	298.426	14.7847	2.61678	63.0128	9.19635	6.41038	19.8633	1.02544	10.9461
Positive control_Expt1_4	PC	1132.62	41.7131	121.614	29.4655	302.232	17.824	2.45952	75.4438	9.9535	6.6652	16.3056	0.931397	12.1034
Positive control_Expt1_5	PC	1159.25	38.1828	119.214	31.0323	290.127	13.8141	2.09613	62.7435	9.2022	6.06914	22.4738	1.34174	10.8924
Positive control_Expt1_6	PC	1166.4	45.549	153.406	35.8373	286.865	16.1504	3.09339	83.9427	10.2183	7.17458	24.2048	0.977561	10.4983
Positive control_Expt1_7	PC	1437.07	63.5756	174.681	38.1253	339.867	27.7993	2.47226	91.7211	12.1554	8.77504	23.087	1.29584	13.5556
Positive control_Expt1_8	PC	1371.31	63.3771	160.651	36.996	316.326	19.5733	2.43934	70.706	10.2276	8.30245	24.6263	1.80135	12.485
Positive control_Expt1_9	PC	1276.23	56.2902	182.831	35.3656	315.764	22.5885	2.29904	102.126	10.7928	8.13553	25.8608	1.57334	11.6154
Positive control_Expt2_1	PC	1369.71	122.792	162.845	59.0519	408.035	15.5194	0.988211	60.2306	8.04646	55.3064	41.1768	3.06793	13.6415
Positive control_Expt2_2	PC	1282.78	135.111	174.966	67.293	396.38	16.9026	1.17206	57.7846	7.91158	58.5437	43.5871	3.85728	13.5392
Positive control_Expt2_3	PC	1366.48	139.872	169.992	64.3105	417.723	15.7142	1.13323	57.7711	7.36928	60.9435	45.3738	4.56244	13.3368
Positive control_Expt2_4	PC	1235.16	112.041	151.129	67.631	402.789	18.7898	1.28077	64.1773	8.92639	40.0567	29.8231	4.59735	15.2687
Positive control_Expt2_5	PC	1322.29	125.662	154.804	73.9989	391.065	16.289	0.938515	57.31	7.32031	43.9997	32.7588	3.97824	14.0647
Positive control_Expt2_6	PC	1258.15	117.477	204.301	82.748	468.981	18.2245	1.1922	65.7955	6.93574	38.2066	28.4457	3.83408	15.6437
Positive control_Expt2_7	PC	1203.48	120.772	196.131	73.0244	398.399	19.3716	1.0348	65.9283	12.7821	56.5544	42.106	7.0783	13.6127
Positive control_Expt2_8	PC	1325.25	124.223	232.801	88.4915	427.29	17.7262	0.990671	67.9928	12.9679	50.6482	37.7087	8.73555	14.1481
Positive control_Expt2_9	PC	1388.28	127.026	245.268	79.6873	429.548	19.4254	1.0169	61.9775	11.9348	62.5803	46.5925	9.15387	15.3799
Positive control_Expt2_1	PC	data not available	162.208	136.782	52.1892	342.363	1068.51	44.8838	40.2318	26.6124	2.50465	48.186	3.52738	16.4499
Positive control_Expt2_2	PC	data not available	160.862	133.373	51.3097	372.601	1356.65	67.694	35.0181	26.0654	2.82225	53.9649	3.6982	16.3795
Positive control_Expt2_3	PC	data not available	178.041	129.593	49.3875	355.184	3476.08	171.256	35.2311	21.9111	2.99419	55.8567	2.98242	16.6391
Positive control_Expt2_4	PC	data not available	160.568	139.314	46.2802	368.17	2681.56	33.5056	37.6594	22.2212	2.99413	45.0325	2.96732	17.6256
Positive control_Expt2_5	PC	data not available	156.347	133.879	43.312	360.015	879.104	57.6406	27.3575	20.1519	3.39673	47.1282	2.98448	15.5433
Positive control_Expt2_6	PC	data not available	164.524	127.5	45.6282	387.393	1879.34	75.0456	31.4551	18.6371	2.74667	46.9767	3.50708	17.1112
Positive control_Expt2_7	PC	data not available	130.116	137.232	59.148	381.194	1419.01	16.656	41.4717	14.5641	3.12296	44.7729	2.53365	16.1178
Positive control_Expt2_8	PC	data not available	125.887	178.189	72.0158	383.982	2219.91	89.1415	43.6277	14.864	2.51013	41.6692	2.54853	16.3302
Positive control_Expt2_9	PC	data not available	132.141	125.712	50.8759	392.115	1163.17	45.4245	31.4345	14.5681	2.15685	45.6444	2.78761	15.5028
Z8medium_Expt1_1	Z8	1099.97	39.1813	120.395	32.4691	280.98	14.4556	2.56504	57.5548	8.63997	6.05538	19.7726	1.48933	9.69232
Z8medium_Expt1_2	Z8	1095.65	46.1498	116.786	33.0014	288.679	14.5336	2.48033	58.5627	8.67097	5.94459	22.0079	1.88272	10.7428
Z8medium_Expt1_3	Z8	1141	45.9343	132.039	36.189	305.061	15.51	2.57649	63.8181	9.25842	6.119	19.4469	2.4124	11.1672
Z8medium_Expt2_1	Z8	1590.89	126.941	160.152	64.2394	395.76	16.9536	1.30548	58.7429	7.74626	57.0413	42.4685	4.1167	10.8886
Z8medium_Expt2_2	Z8	1373.31	130.293	171.841	68.5069	469.131	17.4845	1.18586	61.3474	8.40758	57.8514	43.0717	4.41987	13.796
Z8medium_Expt2_3	Z8	1389.38	126.586	161.2	67.213	476.235	17.9885	1.1935	63.0821	9.48408	55.4811	41.3069	4.20194	14.604
Z8medium_Expt3_1	Z8	data not available	174.498	346.797	126.848	356.141	851.552	36.6567	79.9863	21.9514	2.62594	54.9804	3.92548	15.6167
Z8medium_Expt3_2	Z8	data not available	180.288	272.849	107.533	338.525	2038.94	107.286	57.2639	22.222	3.36225	54.7219	4.83218	16.5252
Z8medium_Expt3_3	Z8	data not available	203.199	292.601	121.519	351.516	1315.98	52.1724	66.5455	22.505	3.19548	62.1152	4.76228	18.0409
PCC7806 low(5ng)_Expt1_1	PCC_5	1052.9	53.2146	115.796	35.9536	304.938	14.8129	2.0949	56.0562	9.54013	6.42944	19.8688	0.988708	12.0673
PCC7806 low(5ng)_Expt1_2	PCC_5	1133.54	57.0206	134.268	37.8796	302.847	15.4598	2.27341	62.2726	9.64586	7.30568	25.0534	1.44158	11.4902
PCC7806 low(5ng)_Expt1_3	PCC_5	1262.31	57.0851	137.27	37.9768	315.317	14.5454	2.20215	65.6109	10.0144	6.87815	26.8552	2.07396	12.1986
PCC7806 low(5ng)_Expt2_1	PCC_5	1290.25	146.274	150.99	66.4857	463.647	17.8776	1.11717	55.1951	9.49643	48.4579	36.078	5.4422	16.683
PCC7806 low(5ng)_Expt2_2	PCC_5	1289.45	134.055	170.652	84.3165	421.92	17.3093	1.24962	59.4998	7.70072	56.9627	42.41	4.96169	17.16
PCC7806 low(5ng)_Expt2_3	PCC_5	1224.15	131.977	165.807	76.9721	330.35	17.4608	1.22706	55.8867	6.41558	45.5722	33.9295	5.04562	14.6018
PCC7806 low(5ng)_Expt3_1	PCC_5	data not available	163.754	268.89	110.079	308.894	1391.3	48.6642	60.9373	21.1786	2.62372	52.7986	4.16141	16.6491
PCC7806 low(5ng)_Expt3_2	PCC_5	data not available	186.966	280.174	115.658	326.333	2187.95	108.065	53.387	22.147	2.99045	49.9357	4.21452	15.6637
PCC7806 low(5ng)_Expt3_3	PCC_5	data not available	195.398	308.664	123.613	350.916	1865.4	84.1934	59.3577	23.4431	2.98597	52.9736	5.02503	17.2639
PCC7806 high(500ng)_Expt1_1	PCC_500	1344.99	54.1903	71.7843	26.8307	286.742	36.9327	2.73239	29.7992	9.37331	6.23921	14.3843	2.42835	9.75715
PCC7806 high(500ng)_Expt1_2	PCC_500	1457.95	58.8198	97.8174	35.26	292.026	32.857	2.34205	40.7635	9.11902	6.39277	20.4166	2.56175	10.2382
PCC7806 high(500ng)_Expt1_3	PCC_500	1437.02	62.4729	78.2662	29.1358	312.009	33.8705	2.28117	29.4035	10.0774	7.13162	15.5045	1.44286	11.1271
PCC7806 high(500ng)_Expt2_1	PCC_500	1734.86	167.976	112.458	65.3179	402.842	41.2519	1.37347	36.5103	5.41513	36.2147	26.9626	4.34227	13.371
PCC7806 high(500ng)_Expt2_2	PCC_500	1560.53	149.143	119.364	65.5033	413.357	38.6127	1.15048	27.6793	5.73239	32.0395	23.8541	4.40155	12.5193
PCC7806 high(500ng)_Expt2_3	PCC_500	1947.72	161.982	131.793	63.6091	439.898	47.2211	1.28492	34.2913	6.30865	39.463	29.3811	4.51419	15.3899
PCC7806 high(500ng)_Expt3_1	PCC_500	data not available	217.721	137.294	77.4538	316.53	2220.97	46.3618	20.194	20.0314	3.09103	33.5757	3.96314	14.6139
PCC7806 high(500ng)_Expt3_2	PCC_500	data not available	162.204	169.498	77.2909	320.462	7974.23	184.858	27.0314	20.811	3.05171	33.3918	1.22256	13.7132
PCC7806 high(500ng)_Expt3_3	PCC_500	data not available	266.247	136.363	72.4432	321.942	3591.98	93.6341	21.3463	19.7849	3.00339	39.2825	4.65147	15.6612
PCC7806mcyB- low_Expt1_1	PCC_MC- LOW	1154.6	57.718	108.132	32.6893	329.081	15.088	1.94441	58.4181	9.67837	6.27579	15.7227	1.11624	12.7001
PCC7806mcyB- low_Expt1_2	PCC_MC- LOW	1125.16	54.8769	120.345	34.8652	317.208	14.8453	2.02899	62.7232	9.41206	6.50503	31.8994	1.39345	12.3588
PCC7806mcyB- low_Expt1_3	PCC_MC- LOW	1135.03	57.4462	111.72	29.5686	295.137	15.4441	2.2299	53.0056	8.60909	6.07254	18.3131	1.17478	11.4117
PCC7806mcyB- low_Expt2_1	PCC_MC- LOW	1401.46	142.443	206.87	70.2222	512.594	17.9426	1.11935	72.9685	10.5972	54.9367	40.9016	4.63394	18.6045
PCC7806mcyB- low_Expt2_2	PCC_MC- LOW	1277.76	132.818	187.989	77.297	341.649	18.2773	1.12813	65.4772	7.49704	54.8143	40.8105	3.84734	15.2989
PCC7806mcyB- low_Expt2_3	PCC_MC- LOW	1381.43	123.226	160.075	60.3556	384.858	17.3114	1.15624	51.807	7.01655	52.7974	39.3088	3.8727	14.9266
PCC7806mcyB- low_Expt3_1	PCC_MC- LOW	data not available	176.53	289.438	104.402	344.246	1087.66	32.3322	69.2368	21.5431	3.05463	44.9047	3.92526	17.9466
PCC7806mcyB- low_Expt3_2	PCC_MC- LOW	data not available	188.307	317.109	122.058	334.918	2074.91	98.7688	74.0735	18.8133	2.94958	48.9463	4.46925	17.8108
PCC7806mcyB- low_Expt3_3	PCC_MC- LOW	data not available	190.817	258.046	95.2507	333.867	1897.51	78.8541	60.339	19.3213	2.96004	51.2167	4.21795	17.0966
PCC7806mcyB- high_Expt1_1	PCC_MC- HIGH	1254.29	50.7264	62.7	22.3007	262.362	25.7985	2.02067	25.9443	8.18579	5.57849	14.1161	1.64111	9.82579
PCC7806mcyB- high_Expt1_2	PCC_MC- HIGH	1229.6	53.0687	66.9244	26.9498	264.599	23.1074	1.896	26.1436	8.59079	6.97794	15.5928	1.25066	9.23076
PCC7806mcyB- high_Expt1_3	PCC_MC- HIGH	1199.74	59.9632	57.1292	21.2486	275.515	24.0714	1.88061	24.3829	8.49186	5.92674	15.5114	1.34249	9.909
PCC7806mcyB- high_Expt2_1	PCC_MC- HIGH	1574	160.168	86.903	51.4488	338.893	32.941	1.21159	32.3144	4.85149	36.2426	26.9834	4.51541	12.4592
PCC7806mcyB- high_Expt2_2	PCC_MC- HIGH	1350.47	135.139	95.8766	57.3799	315.675	27.8699	1.00443	28.8171	5.80194	38.0714	28.345	9.79827	15.3243
PCC7806mcyB- high_Expt2_3	PCC_MC- HIGH	1391.79	175.395	91.2894	58.9836	361.483	32.8401	1.00527	27.6911	6.58513	39.2642	29.233	4.0853	16.1894
PCC7806mcyB- high_Expt3_1	PCC_MC- HIGH	data not available	163.935	118.843	51.9201	321.988	4752.56	140.144	21.2271	18.4659	3.49877	30.3531	3.06768	13.7767
PCC7806mcyB- high_Expt3_2	PCC_MC- HIGH	data not available	189.72	141.715	64.4445	307.958	1274.7	33.0879	27.1676	17.8697	2.41901	32.182	3.1455	13.5997
PCC7806mcyB- high_Expt3_3	PCC_MC- HIGH	data not available	208.14	136.344	63.6066	311.777	5579.92	148.421	19.742	18.4219	2.67145	37.4432	2.6041	14.8662
MC-LR_1ng/mL_Expt1_1	MC-LR_1	1071.37	37.7038	144.618	35.345	278.9	15.8192	2.32804	76.7703	9.18217	5.87909	21.4038	1.51459	10.5611
MC-LR_1ng/mL_Expt1_2	MC-LR_1	1190.44	49.4244	134.234	35.2362	300.362	16.5395	2.31481	66.831	10.0329	7.25431	21.9128	1.10598	11.6766
MC-LR_1ng/mL_Expt1_3	MC-LR_1	1056.14	53.7995	113.983	33.5999	296.175	16.53	2.02657	56.5852	10.1065	8.12228	22.4809	1.2333	11.6961
MC-LR_1ng/mL_Expt2_1	MC-LR_1	1176.95	108.445	182.974	68.7609	321.755	17.0411	1.18034	54.001	6.82135	53.3444	39.7161	3.78748	15.0277
MC-LR_1ng/mL_Expt2_2	MC-LR_1	1373.73	110.151	217.36	82.917	352.975	17.4654	1.21619	72.5821	8.21831	46.774	34.8243	4.41408	14.7502
MC-LR_1ng/mL_Expt2_3	MC-LR_1	1356.52	124.514	235.783	87.3724	456.099	17.2564	0.975188	71.8062	7.5163	49.47	36.8315	4.31306	15.6739
MC-LR_1ng/mL_Expt3_1	MC-LR_1	data not available	169.082	149.242	55.3195	363.014	317.744	14.977	38.045	16.7327	3.28787	46.1243	3.13847	16.8275
MC-LR_1ng/mL_Expt3_2	MC-LR_1	data not available	175.64	140.949	55.934	377.449	1403.91	50.9839	35.6595	18.7449	3.07398	47.8999	3.63536	17.3985
MC-LR_1ng/mL_Expt3_3	MC-LR_1	data not available	181.516	139.267	55.9714	372.343	1018.72	37.8956	35.0824	19.1575	3.46286	48.5959	3.51477	17.702
MC-LR_5ng/mL_Expt1_1	MC-LR_5	1135.62	49.3327	107.429	33.625	290.527	18.5038	2.40944	56.9409	9.50994	6.92258	19.8761	1.14655	12.0383
MC-LR_5ng/mL_Expt1_2	MC-LR_5	1154.13	50.0704	115.845	32.6007	289.718	14.8673	2.10546	57.2825	8.89824	6.02059	20.1801	1.09803	11.4385
MC-LR_5ng/mL_Expt1_3	MC-LR_5	1119.59	42.3773	135.12	37.6097	291.649	17.4104	2.56919	69.2068	9.47864	6.94754	25.068	0.975808	10.4552
MC-LR_5ng/mL_Expt2_1	MC-LR_5	1208.44	133.215	164.967	81.2932	368.035	18.8882	1.13594	62.7036	12.1868	48.3335	35.9854	4.17553	15.6163
MC-LR_5ng/mL_Expt2_2	MC-LR_5	1264.56	116.22	187.134	75.8702	433.911	16.8139	0.999483	46.6756	11.9687	47.7442	35.5466	4.95844	14.6419
MC-LR_5ng/mL_Expt2_3	MC-LR_5	1337.43	118.577	202.612	79.9366	431.323	16.6153	0.983028	48.649	12.4115	45.4235	33.8188	4.76256	15.9701
MC-LR_5ng/mL_Expt3_1	MC-LR_5	data not available	182.695	280.756	119.242	400.498	565.652	13.9714	61.7588	25.0224	3.29029	54.5068	3.8967	18.0435
MC-LR_5ng/mL_Expt3_2	MC-LR_5	data not available	172.563	316.3	134.053	389.758	2315.84	89.1211	69.1427	24.9185	3.0513	54.9309	3.63358	17.2795
MC-LR_5ng/mL_Expt3_3	MC-LR_5	data not available	171.773	229.543	102.977	385.605	1822.8	66.097	49.509	20.7973	3.34388	57.5139	3.93262	16.7837
MC-LR_100ng/mL_Expt1_1	MC-LR_100	1159.19	41.8919	158.576	43.2269	278.331	14.4138	2.14104	89.1749	9.74575	7.14796	25.716	1.04412	10.6972
MC-LR_100ng/mL_Expt1_2	MC-LR_100	1247.17	57.1995	149.014	43.6044	323.6	15.5029	2.00861	73.6897	11.4741	8.06607	31.6204	1.63498	12.7256
MC-LR_100ng/mL_Expt1_3	MC-LR_100	1392.81	61.0186	151.54	39.1062	322.19	18.4579	2.16825	71.244	10.4442	7.15987	24.7919	1.38688	11.8394
MC-LR_100ng/mL_Expt2_1	MC-LR_100	939.593	104.423	162.963	69.8455	271.286	15.7239	1.07462	49.8402	6.67474	46.0808	34.3082	7.71269	13.9879
MC-LR_100ng/mL_Expt2_2	MC-LR_100	1000.85	108.887	166.904	73.5625	308.277	16.1435	1.1841	49.8987	6.75772	40.4466	30.1134	7.12415	13.2907
MC-LR_100ng/mL_Expt2_3	MC-LR_100	1065.05	103.74	174.35	59.0613	327.422	16.6291	1.07702	54.1078	7.43169	49.6809	36.9886	7.80673	13.9679
MC-LR_100ng/mL_Expt3_1	MC-LR_100	data not available	177.297	282.552	117.627	393.251	1845.38	62.7824	69.8896	25.6658	3.19557	50.5324	3.56775	17.4498
MC-LR_100ng/mL_Expt3_2	MC-LR_100	data not available	174.944	250.893	105.932	395.096	4903.4	169.553	49.8443	26.7167	2.95054	53.3241	4.07625	19.2733
MC-LR_100ng/mL_Expt3_3	MC-LR_100	data not available	185.2	253.617	111.393	402.978	968.931	31.6495	45.7742	26.9179	3.04686	50.4414	4.99536	19.09
MC-LR_500ng/mL_Expt1_1	MC-LR_500	1202.83	62.1581	114.231	36.0229	317.506	17.2016	2.03515	63.6326	9.28785	7.22877	21.5852	1.37558	13.4225
MC-LR_500ng/mL_Expt1_2	MC-LR_500	1246.84	51.7748	156.713	38.9543	321.985	17.921	2.07871	78.0889	9.36727	6.27302	30.6035	1.30133	11.9101
MC-LR_500ng/mL_Expt1_3	MC-LR_500	1193.51	43.6726	125.313	30.1015	303.502	16.7659	2.26315	95.197	8.643	5.97289	18.227	1.05018	11.541
MC-LR_500ng/mL_Expt2_1	MC-LR_500	983.186	105.192	190.346	88.9757	271.873	17.0349	1.01255	84.1623	8.1366	36.9855	27.5365	4.19998	13.1395
MC-LR_500ng/mL_Expt2_2	MC-LR_500	1187.99	111.717	208.391	66.2857	372.038	16.6793	1.05418	70.9337	10.7489	51.4021	38.27	4.59419	13.81
MC-LR_500ng/mL_Expt2_3	MC-LR_500	1338.68	109.893	406.458	110.605	452.172	17.2104	1.0784	113.949	9.64424	50.2118	37.3838	5.93265	15.0727
MC-LR_500ng/mL_Expt3_1	MC-LR_500	data not available	145.186	140.874	48.5185	332.28	22.2593	1.44385	32.3293	9.82204	2.30782	28.1177	5.00916	17.7887
MC-LR_500ng/mL_Expt3_2	MC-LR_500	data not available	148.434	144.857	51.2066	348.704	22.0385	1.41377	31.746	9.33859	2.34713	29.2914	5.12095	17.5082
MC-LR_500ng/mL_Expt3_3	MC-LR_500	data not available	136.022	139.234	51.0995	354.469	21.4344	1.43789	38.3016	9.33291	1.95711	33.2748	5.62405	19.7712
MC-LR_1000ng/mL_Expt1_1	MC-LR_1000	1210.14	45.0699	145.458	33.7389	311.674	14.6221	2.11457	73.8345	8.98672	6.89659	22.7652	1.19907	11.7353
MC-LR_1000ng/mL_Expt1_2	MC-LR_1000	1256.51	53.6926	142.648	35.4356	323.242	17.3903	2.26465	71.8594	8.80816	6.63107	28.2088	1.25029	12.0785
MC-LR_1000ng/mL_Expt1_3	MC-LR_1000	1428.81	53.8849	161.27	38.7286	309.726	18.9773	2.46305	89.786	8.80828	6.35179	28.5304	1.33861	10.9026
MC-LR_1000ng/mL_Expt2_1	MC-LR_1000	1325.11	103.594	254.142	70.9795	426.834	14.8381	1.03962	88.34	11.0207	57.9644	43.1558	3.47327	13.8656
MC-LR_1000ng/mL_Expt2_2	MC-LR_1000	1567.51	123.273	308.242	68.4102	472.944	19.4094	1.25107	82.0014	10.7933	58.5353	43.5809	4.93536	18.2227
MC-LR_1000ng/mL_Expt2_3	MC-LR_1000	1464.41	122.915	231.286	58.5804	481.018	17.1977	1.10099	82.7893	10.9316	52.7542	39.2767	4.76349	16.1256
MC-LR_1000ng/mL_Expt3_1	MC-LR_1000	data not available	171.988	373.28	159.164	419.231	2017.01	67.6119	92.6347	16.429	2.93647	48.8014	4.03807	19.4201
MC-LR_1000ng/mL_Expt3_2	MC-LR_1000	data not available	166.264	256.934	105.715	415.313	1593.53	56.0653	66.648	16.761	3.06524	46.4839	3.81609	18.5498
MC-LR_1000ng/mL_Expt3_3	MC-LR_1000	data not available	185.884	242.088	102.549	406.934	2592.4	90.0852	62.8936	16.5372	2.53584	55.6129	3.77161	18.0213
nineMCs/NOD-R mix_1ng/mL (each toxin)_Expt1_1	MC-mix_1	1392.48	68.8521	182.512	41.5566	370.359	21.2642	2.25026	69.4373	12.8864	9.88637	25.6769	2.28257	14.4491
nineMCs/NOD-R mix_1ng/mL (each toxin)_Expt1_2	MC-mix_1	1399.39	64.4047	161.98	41.7227	370.831	19.3783	2.01836	72.6565	10.0098	7.26907	21.1755	2.16572	14.4403
nineMCs/NOD-R mix_1ng/mL (each toxin)_Expt1_3	MC-mix_1	1373.99	70.7798	135.827	34.2731	347.752	22.2342	2.08149	66.8135	9.56827	7.92128	19.4682	2.45064	14.4976
nineMCs/NOD-R mix_1ng/mL (each toxin)_Expt2_1	MC-mix_1	1272.61	131.827	181.886	67.3143	394.654	19.4975	1.05486	46.3818	7.99763	51.6094	38.4244	9.26224	14.1785
nineMCs/NOD-R mix_1ng/mL (each toxin)_Expt2_2	MC-mix_1	1449.35	129.171	200.794	72.0473	420.114	18.1518	1.07419	56.9822	8.6975	53.3027	39.685	10.4611	15.0505
nineMCs/NOD-R mix_1ng/mL (each toxin)_Expt2_3	MC-mix_1	1286.47	126.356	216.16	80.4628	437.021	19.975	1.09916	72.22	8.91368	54.4358	40.5287	10.251	15.0493
nineMCs/NOD-R mix_1ng/mL (each toxin)_Expt3_1	MC-mix_1	data not available	128.605	195.248	77.8958	366.184	2450.89	94.0219	44.8147	14.8331	1.76565	45.2746	2.85375	15.0734
nineMCs/NOD-R mix_1ng/mL (each toxin)_Expt3_2	MC-mix_1	data not available	138.9	186.97	83.9437	371.437	4242.4	163.16	46.438	14.0087	2.03005	45.6035	3.1258	15.3027
nineMCs/NOD-R mix_1ng/mL (each toxin)_Expt3_3	MC-mix_1	data not available	131.703	172.531	72.9521	361.061	2408.64	110.026	52.0311	14.6408	1.63655	38.231	2.74945	14.5158
nineMCs/NOD-R mix_5ng/mL (each toxin)_Expt1_1	MC-mix_5	1249.6	76.0592	128.057	44.3664	310.872	19.7279	1.86041	67.6014	12.3021	8.76443	24.581	2.04946	13.6311
nineMCs/NOD-R mix_5ng/mL (each toxin)_Expt1_2	MC-mix_5	1116.45	73.2409	144.377	45.8077	315.045	18.8391	2.11174	63.0725	11.7027	8.66567	22.8321	2.10726	12.0403
nineMCs/NOD-R mix_5ng/mL (each toxin)_Expt1_3	MC-mix_5	1306.27	67.6057	134.922	43.2276	290.74	17.7534	2.0455	57.6976	11.0287	8.4405	22.9395	2.23764	12.6054
nineMCs/NOD-R mix_5ng/mL (each toxin)_Expt2_1	MC-mix_5	1290.97	111.973	185.481	66.5297	398.535	18.5518	1.03228	63.65	8.03925	49.3169	36.7175	8.75004	14.2422
nineMCs/NOD-R mix_5ng/mL (each toxin)_Expt2_2	MC-mix_5	1469.4	126.303	213.322	76.8051	433.872	18.764	1.027	60.1022	8.59157	50.0095	37.2332	9.52095	14.8652
nineMCs/NOD-R mix_5ng/mL (each toxin)_Expt2_3	MC-mix_5	1374.36	154.945	189.193	79.0815	406.986	18.1907	0.934571	56.0306	7.56634	55.5978	41.3938	10.1869	15.2252
nineMCs/NOD-R mix_5ng/mL (each toxin)_Expt3_1	MC-mix_5	data not available	134.314	169.735	92.2882	388.6	873.455	11.7149	53.4255	15.7311	2.14847	39.8939	3.25278	15.8862
nineMCs/NOD-R mix_5ng/mL (each toxin)_Expt3_2	MC-mix_5	data not available	137.608	139.069	66.3931	379.763	1191.33	61.0028	38.1455	13.8482	1.96999	40.1916	3.02843	14.8294
nineMCs/NOD-R mix_5ng/mL (each toxin)_Expt3_3	MC-mix_5	data not available	121.547	154.577	75.6106	354.456	1420.11	72.7669	43.2161	13.1737	1.7088	37.0214	3.36852	14.2209
nineMCs/NOD-R mix_100ng/mL (each toxin)_Expt1_1	MC-mix_100	1235.21	55.8288	163.224	40.5008	297.592	17.5966	2.50941	67.6032	8.1605	6.00161	24.0128	1.50177	12.6992
nineMCs/NOD-R mix_100ng/mL (each toxin)_Expt1_2	MC-mix_100	1159.05	51.7011	122.229	30.2113	292.979	10.2661	1.33691	64.7833	7.41748	7.14319	17.1765	1.76824	10.2762
nineMCs/NOD-R mix_100ng/mL (each toxin)_Expt1_3	MC-mix_100	1202.87	56.5577	143.719	38.3278	316.667	20.4632	2.61604	74.1762	7.45203	5.83833	19.0914	1.56802	11.5691
nineMCs/NOD-R mix_100ng/mL (each toxin)_Expt2_1	MC-mix_100	1342.36	122.469	151.844	58.0422	400.21	16.7283	1.06837	43.1728	9.58389	47.7465	35.5484	9.71787	14.7068
nineMCs/NOD-R mix_100ng/mL (each toxin)_Expt2_2	MC-mix_100	1349.35	114.73	184.277	68.9385	411.507	17.6994	1.17423	55.3616	6.974	43.2414	32.1942	8.63513	14.0549
nineMCs/NOD-R mix_100ng/mL (each toxin)_Expt2_3	MC-mix_100	1326.64	108.778	174.498	60.4491	422.398	18.0122	1.23697	62.9902	7.5748	43.3154	32.2493	9.55001	14.6985
nineMCs/NOD-R mix_100ng/mL (each toxin)_Expt3_1	MC-mix_100	data not available	101.629	152.587	63.1099	334.213	570.552	44.8501	47.7394	10.9442	1.69328	34.9123	2.20354	12.23
